# Supplementary material for: Protein Supplementation, Plasma Branched-Chain Amino Acids, and Insulin Resistance in Postmenopausal Women: An Ancillary Study from the Supplemental Protein to Outsmart Osteoporosis Now (SPOON) Trial
Source: Nutrients. 2025 Jun 25;17(13):2104. doi: 10.3390/nu17132104 (PMC12250933; doi:10.3390/nu17132104)
Supplement: Supplementary file 1 [file nutrients-17-02104-s001.zip]

Archive with 1 entries (1 files):
- nutrients-3669932-supplementary.pdf
